# Supplementary material for: The Epidemiology of Chickenpox in England, 2016–2022: An Observational Study Using General Practitioner Consultations
Source: Viruses. 2023 Oct 27;15(11):2163. doi: 10.3390/v15112163 (PMC10674747; doi:10.3390/v15112163)
Supplement: Supplementary file 1 [file viruses-15-02163-s001.zip]

Archive with 1 entries (1 files):
- viruses-2659048-supplementary.pdf
